# Supplementary material for: Enhanced Ionic Polymer–Metal Composites with Nanocomposite Electrodes for Restoring Eyelid Movement of Patients with Ptosis
Source: Nanomaterials (Basel). 2023 Jan 24;13(3):473. doi: 10.3390/nano13030473 (PMC9920823; doi:10.3390/nano13030473)
Supplement: Supplementary file 1 [file nanomaterials-13-00473-s001.zip]

Archive with 1 entries (1 files):
- nanomaterials-2098340-supplementary.pdf
